# Supplementary material for: Antibiotic Prescriptions among China Ambulatory Care Visits of Pregnant Women: A Nationwide Cross-Sectional Study
Source: Antibiotics (Basel). 2021 May 19;10(5):601. doi: 10.3390/antibiotics10050601 (PMC8158752; doi:10.3390/antibiotics10050601)
Supplement: Supplementary file 1 [file antibiotics-10-00601-s001.zip]

Archive with 1 entries (1 files):
- antibiotics-1218846-SI.pdf
